# Supplementary material for: A Big Data Optimization Approach for Estimating the Time-Dependent Effectiveness Profiles Against Hospitalization for Double- and Single-Dose Schemes: Study Case, COVID-19 in Elderly Mexicans
Source: Vaccines (Basel). 2025 Mar 28;13(4):363. doi: 10.3390/vaccines13040363 (PMC12031172; doi:10.3390/vaccines13040363)
Supplement: Supplementary file 1 [file vaccines-13-00363-s001.zip]

Archive with 3 entries (3 files):
- Supplementary Material S1.xlsx
- Supplementary Material S2.mp4
- Supplementary Material S3.pdf
