# Supplementary material for: A Big Data Optimization Approach for Estimating the Time-Dependent Effectiveness Profiles Against Hospitalization for Double- and Single-Dose Schemes: Study Case, COVID-19 in Elderly Mexicans
Source: Vaccines (Basel). 2025 Mar 28;13(4):363. doi: 10.3390/vaccines13040363 (PMC12031172; doi:10.3390/vaccines13040363)
Supplement: Supplementary file 1 [file vaccines-13-00363-s001.zip › Supplementary Material S1.xlsx]

## Sheet: B and f profiles
date	BH,60+	fi
2021-03-17	-0.0194849	0.0012293
2021-03-18	-0.0107823	0.001446
2021-03-19	0.0146868	0.0017308
2021-03-20	0.0382773	0.00153849
2021-03-21	0.0428035	0.00150524
2021-03-22	0.0679876	0.00125565
2021-03-23	0.0784537	0.00102915
2021-03-24	0.0727366	0.00113158
2021-03-25	0.0581797	0.000809029
2021-03-26	0.0560736	0.00139976
2021-03-27	0.0681844	0.000562052
2021-03-28	0.0824235	1.30676e-06
2021-03-29	0.0813442	0.0012375
2021-03-30	0.094929	0.00234019
2021-03-31	0.167185	0.00397567
2021-04-01	0.182658	0.00267544
2021-04-02	0.204222	0.00267544
2021-04-03	0.181698	0.00267544
2021-04-04	0.186302	0.00267552
2021-04-05	0.199811	0.00267566
2021-04-06	0.215248	0.00874672
2021-04-07	0.214106	0.0119278
2021-04-08	0.20859	0.0129651
2021-04-09	0.235143	0.0104358
2021-04-10	0.285569	0.00871412
2021-04-11	0.277186	0.00677257
2021-04-12	0.291937	0.0111512
2021-04-13	0.317513	0.0236605
2021-04-14	0.330372	0.0292931
2021-04-15	0.309484	0.024115
2021-04-16	0.317839	0.0286148
2021-04-17	0.337682	0.0095209
2021-04-18	0.367525	0.00599788
2021-04-19	0.363337	0.0132793
2021-04-20	0.382043	0.0226164
2021-04-21	0.39458	0.0252986
2021-04-22	0.421485	0.0189498
2021-04-23	0.451575	0.0157389
2021-04-24	0.456831	0.0103672
2021-04-25	0.458422	0.00562712
2021-04-26	0.489014	0.0103527
2021-04-27	0.500801	0.0188777
2021-04-28	0.51085	0.0192595
2021-04-29	0.514598	0.017348
2021-04-30	0.553608	0.0169678
2021-05-01	0.560923	0.01022
2021-05-02	0.575038	0.00670752
2021-05-03	0.584884	0.0218105
2021-05-04	0.594884	0.0207189
2021-05-05	0.594951	0.020423
2021-05-06	0.597793	0.0186554
2021-05-07	0.598082	0.0134333
2021-05-08	0.600589	0.00772984
2021-05-09	0.611647	0.00445118
2021-05-10	0.621272	9.43771e-06
2021-05-11	0.630357	0.0113492
2021-05-12	0.637546	0.0104367
2021-05-13	0.646079	0.0141925
2021-05-14	0.666151	0.0180964
2021-05-15	0.666409	0.00819578
2021-05-16	0.665112	0.00462448
2021-05-17	0.67132	0
2021-05-18	0.66818	0.0213007
2021-05-19	0.689854	0.0183297
2021-05-20	0.702266	0.0145667
2021-05-21	0.705275	0.00983206
2021-05-22	0.710479	0.00466847
2021-05-23	0.71914	0.000730333
2021-05-24	0.721235	0.0027336
2021-05-25	0.716669	0.00635099
2021-05-26	0.716383	0.0103484
2021-05-27	0.716163	0.0103484
2021-05-28	0.717427	0.00840754
2021-05-29	0.714944	0.00505651
2021-05-30	0.723137	0.00181545
2021-05-31	0.737848	0.0137603
2021-06-01	0.743836	0.022844
2021-06-02	0.757462	0.0169472
2021-06-03	0.758955
2021-06-04	0.761512
2021-06-05	0.764703
2021-06-06	0.773161
2021-06-07	0.772776
2021-06-08	0.771405
2021-06-09	0.780949
2021-06-10	0.785547
2021-06-11	0.793249
2021-06-12	0.795452
2021-06-13	0.795816
2021-06-14	0.806562
2021-06-15	0.806914
2021-06-16	0.806172
2021-06-17	0.805442
2021-06-18	0.802305
2021-06-19	0.803907
2021-06-20	0.809343
2021-06-21	0.811167
2021-06-22	0.815208
2021-06-23	0.81971
2021-06-24	0.816629
2021-06-25	0.815081
2021-06-26	0.811179
2021-06-27	0.813257
2021-06-28	0.818082
2021-06-29	0.813065
2021-06-30	0.812965
2021-07-01	0.810875
2021-07-02	0.811074
2021-07-03	0.814123
2021-07-04	0.808271
2021-07-05	0.8039
2021-07-06	0.798829
2021-07-07	0.793719
2021-07-08	0.78944
2021-07-09	0.786218
2021-07-10	0.782841
2021-07-11	0.779804
2021-07-12	0.774563
2021-07-13	0.768079
2021-07-14	0.766374
2021-07-15	0.75981
2021-07-16	0.756167
2021-07-17	0.7523
2021-07-18	0.74644
2021-07-19	0.742957
2021-07-20	0.741865
2021-07-21	0.738952
2021-07-22	0.736329
2021-07-23	0.733291
2021-07-24	0.728913
2021-07-25	0.719836
2021-07-26	0.715243
2021-07-27	0.712835
2021-07-28	0.706438
2021-07-29	0.698584
2021-07-30	0.687612
2021-07-31	0.681958
2021-08-01	0.672253
2021-08-02	0.670022
2021-08-03	0.661176
2021-08-04	0.651358
2021-08-05	0.636126
2021-08-06	0.624659
2021-08-07	0.612517
2021-08-08	0.59543
2021-08-09	0.59045
2021-08-10	0.581846
2021-08-11	0.566599
2021-08-12	0.555807
2021-08-13	0.544216
2021-08-14	0.537281
2021-08-15	0.523338
2021-08-16	0.510506
2021-08-17	0.494079
2021-08-18	0.4787
2021-08-19	0.4684
2021-08-20	0.457785
2021-08-21	0.448325
2021-08-22	0.429906
2021-08-23	0.425092
2021-08-24	0.42025
2021-08-25	0.408719
2021-08-26	0.387878
2021-08-27	0.379077
2021-08-28	0.368413
2021-08-29	0.355518
2021-08-30	0.333072
2021-08-31	0.328227
2021-09-01	0.310972
2021-09-02	0.303297
2021-09-03	0.290174
2021-09-04	0.288116
2021-09-05	0.280345
2021-09-06	0.271213
2021-09-07	0.258889
2021-09-08	0.246461
2021-09-09	0.232761
2021-09-10	0.241705
2021-09-11	0.238
2021-09-12	0.240082
2021-09-13	0.223713
2021-09-14	0.237385
2021-09-15	0.224957
